# Supplementary material for: Exome sequencing early in outpatient evaluation in NCGENES 2: Changing the course of the diagnostic odyssey?
Source: HGG Adv. 2026 Apr 3;7(3):100605. doi: 10.1016/j.xhgg.2026.100605 (PMC13137186; doi:10.1016/j.xhgg.2026.100605)
Supplement: Table S1. Excel file of case results for participants who had exome sequencing — Reported variants as identified by freeBayes are included. One additional variant, del(GJB6-D13S1830), was identified in participant 15304773CSER and also confirmed by clinical testing. Case-level and phenotype classification categories were as harmonized in the CSER2 consortium. “Gene lists evaluated” were selected among PanelApp gene lists by the laboratory analysis team on the basis of clinician’s phenotypic descriptions. Codes used in classifications by phenotype category: DP: Definitive Positive, PP: Probable Positive, IP: Inconclusive – due to unknown phase, IV: Inconclusive – due to variant uncertainty, IZ: Inconclusive – due to insufficient zygosity, IM: Inconclusive – due to phenotype mismatch, IN: Inconclusive – due to novel gene, N: Negative. Column “Chance exome would reveal cause” is response from enrolling clinician after first clinical visit to question “How likely is it that exome sequencing would reveal a diagnosis for this patient?” with response options from 0 = “Not at all” to 6 = “Definitely”. Columns for “Chance of genetic condition” were replies from enrolling clinician to question “What do you think is the chance that this is a genetic condition?” with response options from 0 = “Definitely not genetic” to 6 = “Definitely genetic”, asked after initial clinical visit (“Before testing”) or after return of results (“After testing”). Column “Most appropriate initial test” is the response of the enrolling clinician after initial clinical evaluation to the question “In an ideal scenario, what do you think would be the most appropriate initial genetic test for this patient?”, with response options of “Single gene test”, “Multigene panel test”, “Exome/genome”, “No genetic test”. [file mmc2.xlsx]

## Sheet: Results by Participant
Participant	Case classifications			Classifications by phenotype category																		Gene lists evaluated	Sex	Age category (years)	Chance exome would reveal cause	Chance of genetic condition		Most appropriate initial test	Reported variants
				Cardiovascular disorders		CNS disorders		Dysmorphology		Neurodevelopmental abnormalities		Neuromuscular disorders		Metabolic disorders		Skeletal dysplasias		Cancer		Other
	Initial lab	Clinical	Final lab	Initial	Revised	Initial	Revised	Initial	Revised	Initial	Revised	Initial	Revised	Initial	Revised	Initial	Revised	Initial	Revised	Initial	Revised					Before testing	After testing		Canonical Allele Identifier	HGVS genomic (GRCh38)	Gene	HGVS transcript	HGVS protein	Zygosity	Allele origin	Pathogenicity classification
15003773CSER	Negative	Negative	Negative											N								Primary immunodeficiency, Undiagnosed metabolic disorders	Female	0 to <1	3	1		Single gene test
15006210CSER	Inconclusive	Inconclusive	Inconclusive					IV, IZ, IM				IV, IZ				IM						Neurodevelopmental disorders, Skeletal dysplasia	Male	0 to <1	3	3	3	Multigene panel test	CA1899999	NC_000002.12:g.148469270G>T	MBD5	NM_001378120.1:c.1327G>T	NP_001365049.1:p.Val443Leu	Heterozygous	Unknown	VUS
																													CA2070521	NC_000002.12:g.206141980C>T	NDUFS1	NM_005006.7:c.1223G>A	NP_004997.4:p.Arg408His	Heterozygous	Unknown	LP
																													CA115674	NC_000003.12:g.4417132G>A	SUMF1	NM_182760.4:c.836C>T	NP_877437.2:p.Ala279Val	Heterozygous	Unknown	LP
15053584CSER	Inconclusive	Inconclusive	Inconclusive							IV, IM												Neurodevelopmental disorders	Male	5 to <8	3	4	5	Exome/genome	CA1139770904	NC_000006.12:g.73194843del	KCNQ5	NM_019842.4:c.2228del	NP_062816.2:p.Ala743GlufsTer?	Heterozygous	Unknown	VUS
																													CA6571943	NC_000012.12:g.51807205C>T	SCN8A	NM_001330260.2:c.5719C>T	NP_001317189.1:p.Arg1907Trp	Heterozygous	Unknown	VUS
15054627CSER	Inconclusive	Inconclusive	Inconclusive			IV	IV, IM			IV	IV, IM											Intellectual disability, Neurodevelopmental disorders	Female	13 to <18	0	0	0	No genetic test	CA913187323	NC_000022.11:g.50731198_50731201del	SHANK3	NM_001372044.2:c.5307_5310del	NP_001358973.1:p.Ile1769fs	Heterozygous	Not paternal	VUS
																													CA10419769	NC_000023.11:g.53234613C>T	IQSEC2	NM_001111125.3:c.4073G>A	NP_001104595.1:p.Arg1358His	Heterozygous	Not paternal	VUS
15067870CSER	Negative	Negative	Negative							N												Genetic epilepsy syndromes, Neurodevelopmental disorders	Male	5 to <8	4	4	4	Exome/genome
15067977CSER	Negative	Negative	Negative					N		N												Intellectual disability, Paediatric disorders	Male	13 to <18	4	4	2	Multigene panel test
15100529CSER	Inconclusive	Negative	Negative					IV, IM								IV, IM						Ehlers Danlos syndromes, Paediatric disorders, Skeletal dysplasia	Female	0 to <1	4	3		Exome/genome	CA398115319	NC_000017.11:g.10651661G>A	MYH3	NM_002470.4:c.356C>T	NP_002461.2:p.Ser119Leu	Heterozygous	Unknown	VUS
15107162CSER	Negative	Negative	Negative			N		N		N												Hydrocephalus, Neurodevelopmental disorders	Male	2 to <5	4	6	4	Exome/genome
15118175CSER	Negative	Negative	Negative							N		N										Hereditary neuropathy	Female	13 to <18	4	3	3	Exome/genome
15127402CSER	Negative	Negative	Negative							N												Neurodevelopmental disorders	Male	1 to <2	0	0		No genetic test
15128631CSER	Definitive Positive	Definitive Positive	Definitive Positive			DP				DP												Malformations of cortical development, Neurodevelopmental disorders	Male	1 to <2	5	5	6	Multigene panel test	CA201884967	NC_000010.11:g.248564C>T	ZMYND11	NM_001370100.5:c.1456C>T	NP_001357029.1:p.His486Tyr	Heterozygous	Unknown	VUS
																													CA000549	NC_000010.11:g.87957915C>T	PTEN	NM_000314.8:c.697C>T	NP_000305.3:p.Arg233Ter	Heterozygous	Unknown	P
																													CA7870703	NC_000016.10:g.3850812C>T	CREBBP	NM_004380.3:c.283G>A	NP_004371.2:p.Val95Met	Heterozygous	Unknown	VUS
15129472CSER	Inconclusive	Possible Positive	Inconclusive			IP, IV, IM		IP, IV, IM		IP, IV, IM												Malformations of cortical development, Mitochondrial disorders, Neurodevelopmental disorders	Female	8 to <13	3	3	4	Exome/genome	CA3066070	NC_000004.12:g.122229934G>A	KIAA1109	NM_001384125.1:c.3046G>A	NP_001371054.1:p.Gly1016Ser	Heterozygous	Unknown	VUS
																													CA358069123	NC_000004.12:g.122318269G>A	KIAA1109	NM_001384125.1:c.10994G>A	NP_001371054.1:p.Arg3665Gln	Heterozygous	Unknown	VUS
15148031CSER	Inconclusive	Probable Positive	Probable Positive							IV	PP											Neurodevelopmental disorders	Female	5 to <8	4	4	6	Multigene panel test	CA415177646	NC_000023.11:g.154032405C>T	MECP2	NM_001110792.2:c.215G>A	NP_001104262.1:p.Gly72Asp	Heterozygous	De novo	LP
15151931CSER	Probable Positive	Probable Positive	Probable Positive							PP	PP	PP	PP	N	N					PP	IM	Hearing loss, Neurodevelopmental disorders, Undiagnosed metabolic disorders	Male	8 to <13	4	3		Exome/genome	CA363474481	NC_000006.12:g.31669108C>G	CSNK2B	NM_001320.7:c.303C>G	NP_001311.3:p.Tyr101Ter	Heterozygous	De novo	LP
																													CA275806472	NC_000015.10:g.98649652C>T	IGF1R	NM_000875.5:c.71C>T	NP_000866.1:p.Ser24Leu	Heterozygous	Unknown	VUS
15156580CSER	Negative	Negative	Negative					N		N												Beckwith-Wiedemann syndrome (BWS) and other congenital overgrowth disorders, Neurodevelopmental disorders	Male	8 to <13	5	5	3	Exome/genome
15162660CSER	Negative	Negative	Negative					N				N										Fetal anomalies, Paediatric disorders	Male	0 to <1	3	2	2	Exome/genome
15164696CSER	Negative	Negative	Negative															N				Inherited polyposis	Female	13 to <18	3	3	1	Single gene test
15166551CSER	Inconclusive	Inconclusive	Inconclusive							IV	IP, IV, IM											Neurodevelopmental disorders, Paediatric disorders	Male	5 to <8	3	3	4	Exome/genome	CA381679582	NC_000011.10:g.70485387G>A	SHANK2	NM_012309.5:c.4906C>T	NP_036441.2:p.Arg1636Ter	Heterozygous	Not maternal	VUS
																													CA6161745	NC_000011.10:g.70698748C>T	SHANK2	NM_012309.5:c.1793G>A	NP_036441.2:p.Arg598His	Heterozygous	Not maternal	VUS
																													CA6526182	NC_000012.12:g.45848903C>G	ARID2	NM_152641.4:c.1648C>G	NP_689854.2:p.Leu550Val	Heterozygous	Unknown	VUS
																													CA384640925	NC_000012.12:g.49044893A>G	KMT2D	NM_003482.4:c.4814T>C	NP_003473.3:p.Met1605Thr	Heterozygous	Unknown	VUS
15176078CSER	Inconclusive	Inconclusive	Inconclusive					IV, IZ		IV, IZ												Neurodevelopmental disorders	Male	2 to <5	2	1	4	Multigene panel test	CA1139771673	NC_000002.12:g.209954248del	UNC80	NM_001371986.1:c.7435del	NP_001358915.1:p.Tyr2479ThrfsTer3	Heterozygous	Unknown	LP
																													CA205821	NC_000009.12:g.137811587G>A	EHMT1	NM_024757.5:c.2839G>A	NP_079033.4:p.Ala947Thr	Heterozygous	Maternal	VUS
15186228CSER	Negative	Negative	Negative					N								N						Beckwith-Wiedemann syndrome (BWS) and other congenital overgrowth disorders	Female	2 to <5	4	4		Exome/genome
15197420CSER	Inconclusive	Inconclusive	Inconclusive																	IV		Hearing loss	Male	2 to <5	4	5	4	Multigene panel test	CA5404575	NC_000010.11:g.8073944C>T	GATA3	NM_001002295.2:c.1256C>T	NP_001002295.1:p.Thr419Met	Heterozygous	Paternal	VUS
15207139CSER	Inconclusive	Inconclusive	Inconclusive							IV												Neurodevelopmental disorders	Male	2 to <5	4	4		Exome/genome	CA329466102	NC_000023.11:g.43731703G>A	MAOA	NM_000240.4:c.805G>A	NP_000231.1:p.Val269Ile	Homozygous	Unknown	VUS
15212136CSER	Negative	Negative	Negative					N		N		N										Neurodevelopmental disorders, Neuromuscular disorders	Female	2 to <5			4
15220897CSER	Inconclusive	Inconclusive	Inconclusive																	IV		Hearing loss	Male	2 to <5	6	6		Exome/genome	CA871202	NC_000001.11:g.54999250G>A	BSND	NM_057176.3:c.64G>A	NP_476517.1:p.Gly22Ser	Heterozygous	Unknown	VUS
																													CA116811	NC_000001.11:g.54999325G>A	BSND	NM_057176.3:c.139G>A	NP_476517.1:p.Gly47Arg	Heterozygous	Unknown	P
15221990CSER	Negative	Negative	Negative					N		N												Beckwith-Wiedemann syndrome (BWS) and other congenital overgrowth disorders, Neurodevelopmental disorders	Male	2 to <5	2	3	3	Multigene panel test
15231990CSER	Negative	Negative	Negative							N										N		Growth failure in early childhood, Neurodevelopmental disorders	Male	8 to <13			1
15236008CSER	Probable Positive	Probable Positive	Probable Positive					PP		PP												Neurodevelopmental disorders, Paediatric disorders	Male	8 to <13	6	6		Exome/genome	CA351678675	NC_000003.12:g.9734142T>G	BRPF1	NM_001003694.2:c.2T>G	NP_001003694.1:p.Met1Arg	Heterozygous	Paternal	LP
																													CA7091183	NC_000014.9:g.21400286C>T	CHD8	NM_001170629.2:c.4592G>A	NP_001164100.1:p.Arg1531His	Heterozygous	Unknown	VUS
15241777CSER	Negative	Negative	Negative					N		N												Neurodevelopmental disorders	Female	13 to <18	3	3	2	Exome/genome	CA120963	NC_000023.11:g.154533596C>G	G6PD	NM_001360016.2:c.844G>C	NP_001346945.1:p.Asp282His	Heterozygous	Unknown	P
15253859CSER	Inconclusive	Inconclusive	Inconclusive							IP, IV		IP, IV								N		Neurodevelopmental disorders, Paediatric disorders	Male	1 to <2	3	5	3	Exome/genome	CA350386081	NC_000002.12:g.199272659T>C	SATB2	NM_001172509.2:c.1754A>G	NP_001165980.1:p.Gln585Arg	Heterozygous	Unknown	VUS
																													CA4118483	NC_000007.14:g.1476383C>T	INTS1	NM_001080453.3:c.5224G>A	NP_001073922.2:p.Glu1742Lys	Heterozygous	Unknown	VUS
																													CA1139770903	NC_000007.14:g.1487874delinsAA	INTS1	NM_001080453.3:c.2402delinsTT	NP_001073922.2:p.Arg801LeufsTer24	Heterozygous	Unknown	LP
																													CA4580381	NC_000007.14:g.152187352C>G	KMT2C	NM_170606.3:c.4918G>C	NP_733751.2:p.Glu1640Gln	Heterozygous	Unknown	VUS
15254564CSER	Inconclusive	Probable Positive	Probable Positive			IZ	IZ	IV, IM	IV, IM	IV	IV	IM	PP							IV, IM	IV, IM	Genetic epilepsy syndromes, Hearing loss, Neurodevelopmental disorders, Neuromuscular disorders, Paediatric disorders	Male	5 to <8	5	4	4	Exome/genome	CA359229029	NC_000005.10:g.14388662C>G	TRIO	NM_007118.4:c.3931C>G	NP_009049.2:p.Leu1311Val	Heterozygous	Unknown	VUS
																													CA375842870	NC_000010.11:g.221267C>G	ZMYND11	NM_001370100.5:c.349C>G	NP_001357029.1:p.Leu117Val	Heterozygous	Unknown	VUS
																													CA6326468	NC_000011.10:g.121109298G>C	TECTA	NM_005422.4:c.286G>C	NP_005413.2:p.Val96Leu	Heterozygous	Unknown	VUS
																													CA340228	NC_000014.9:g.50613343C>T	ATL1	NM_015915.5:c.715C>T	NP_056999.2:p.Arg239Cys	Heterozygous	Unknown	LP
																													CA9227586	NC_000019.10:g.12676016C>T	DHPS	NM_001930.4:c.1014+1G>A	NP_001921.1:n.1014+1G>A	Heterozygous	Unknown	LP
15255555CSER	Negative	Negative	Negative					N														Beckwith-Wiedemann syndrome (BWS) and other congenital overgrowth disorders, Vascular skin disorders	Female	1 to <2	1	5		Single gene test
15256480CSER	Inconclusive	Inconclusive	Negative					IV		IV		N				N						Neurodevelopmental disorders, Paediatric disorders, Severe microcephaly	Female	1 to <2	4	3		Multigene panel test	CA5378834	NC_000010.11:g.180049A>G	ZMYND11	NM_001370100.5:c.37A>G	NP_001357029.1:p.Lys13Glu	Heterozygous	Maternal	VUS
15278411CSER	Negative	Negative	Negative					N		N												Neurodevelopmental disorders, Severe microcephaly	Male	1 to <2	5	5	6	Multigene panel test
15281482CSER	Inconclusive	Inconclusive	Inconclusive					IP, IV														Neurodevelopmental disorders, Skeletal dysplasia	Male	2 to <5	4	5	5	Multigene panel test	CA358124631	NC_000004.12:g.125320149C>G	FAT4	NM_001291303.3:c.3738C>G	NP_001278232.1:p.His1246Gln	Heterozygous	Unknown	VUS
																													CA3073298	NC_000004.12:g.125449031A>T	FAT4	NM_001291303.3:c.8021A>T	NP_001278232.1:p.Asp2674Val	Heterozygous	Unknown	VUS
15282121CSER	Inconclusive	Inconclusive	Inconclusive					IV	IV, IM	N	N											CAKUT, Neurodevelopmental disorders, Paediatric disorders	Male	8 to <13	4	3		Exome/genome	CA392318755	NC_000015.10:g.48411099A>T	FBN1	NM_000138.5:c.8507T>A	NP_000129.3:p.Leu2836His	Heterozygous	Unknown	VUS
15294898CSER	Inconclusive	Inconclusive	Inconclusive			IV, IM		IV, IM								IV, IM						Paediatric disorders	Male	8 to <13	4	4	2	Exome/genome	CA341597991	NC_000001.11:g.110593922C>T	KCNA2	NM_004974.4:c.*9361G>A	NP_004965.1:n.*9361G>A	Heterozygous	Unknown	VUS
																													CA201424024	NC_000009.12:g.135786309G>T	KCNT1	NM_020822.3:c.3290G>T	NP_065873.2:p.Gly1097Val	Heterozygous	Unknown	VUS
																													CA391183779	NC_000014.9:g.105383439G>A	PACS2	NM_001100913.3:c.1706G>A	NP_001094383.2:p.Arg569Gln	Heterozygous	Unknown	VUS
																													CA120939	NC_000023.11:g.154535277T>C	G6PD	NM_001360016.2:c.376A>G	NP_001346945.1:p.Asn126Asp	Homozygous	Unknown	P
																													CA090913	NC_000023.11:g.154536002C>T	G6PD	NM_001360016.2:c.202G>A	NP_001346945.1:p.Val68Met	Homozygous	Unknown	P
15297313CSER	Negative	Negative	Negative					N		N										N		Neurodevelopmental disorders	Female	8 to <13	3	3	3	Exome/genome
15304773CSER	Definitive Positive	Definitive Positive	Definitive Positive																	DP		Hearing loss	Male	0 to <1	4	5	6	Multigene panel test	CA127023	NC_000013.11:g.20189552del	GJB2	NM_004004.6:c.35del	NP_003995.2:p.Gly12ValfsTer2	Heterozygous	Unknown	P
15316850CSER	Probable Positive	Inconclusive	Inconclusive													PP	IM					Ehlers Danlos syndromes, Intellectual disability, Skeletal dysplasia	Female	13 to <18	3	3	6	Exome/genome	CA162920279	NC_000007.14:g.94409750G>A	COL1A2	NM_000089.4:c.964G>A	NP_000080.2:p.Gly322Ser	Heterozygous	Maternal	LP
15317645CSER	Negative	Negative	Negative																	N		Hearing loss	Female	8 to <13	2	2		Multigene panel test	CA022962	NC_000013.11:g.32340037C>G	BRCA2	NM_000059.4:c.5682C>G	NP_000050.3:p.Tyr1894Ter	Heterozygous	Unknown	P
15323645CSER	Negative	Negative	Negative					N		N												Neurodevelopmental disorders	Male	8 to <13			3
15326533CSER	Inconclusive	Inconclusive	Inconclusive																	IP, IV	IV	Hearing loss	Female	2 to <5	4	3	5	Multigene panel test	CA212977323	NC_000010.11:g.101008722del	PDZD7	NM_001195263.2:c.2850del	NP_001182192.1:p.Ser953AlafsTer?	Heterozygous	Paternal	VUS
																													CA133622	NC_000010.11:g.101010783del	PDZD7	NM_001195263.2:c.2107del	NP_001182192.1:p.Ser703ValfsTer20	Heterozygous	Maternal	LP
15336673CSER	Negative	Negative	Negative	N				N														Hearing loss, Paediatric disorders	Male	0 to <1	4	5	4	Exome/genome
15339054CSER	Inconclusive	Inconclusive	Inconclusive							IV, IZ										N		Congenital disorders of glycosylation, Neurodevelopmental disorders	Male	1 to <2	4	3	2	Multigene panel test	CA16618782	NC_000009.12:g.133352708_133352709insCAGG	SURF1	NM_003172.4:c.574_575insCTGC	NP_003163.1:p.Arg192ProfsTer8	Heterozygous	Unknown	LP
																													CA8933728	NC_000018.10:g.33738618C>T	ASXL3	NM_030632.3:c.1214C>T	NP_085135.1:p.Pro405Leu	Heterozygous	Paternal	VUS
15346997CSER	Inconclusive	Inconclusive	Inconclusive			IV, IZ														IV, IZ		Ehlers Danlos syndromes, Neurodevelopmental disorders, Ophthomological disorders	Male	8 to <13	2	2	3	No genetic test	CA342742638	NC_000001.11:g.155349451T>C	ASH1L	NM_018489.3:c.7430A>G	NP_060959.2:p.Asp2477Gly	Heterozygous	Not maternal	VUS
																													CA128236276	NC_000005.10:g.138947217T>A	SIL1	NM_022464.5:c.1286A>T	NP_071909.1:p.Tyr429Phe	Heterozygous	Unknown	VUS
																													CA213121	NC_000007.14:g.92503172dup	PEX1	NM_000466.3:c.2097dup	NP_000457.1:p.Ile700TyrfsTer?	Heterozygous	Maternal	P
																													CA7050619	NC_000013.11:g.110507963C>G	COL4A2	NM_001846.4:c.4623C>G	NP_001837.2:p.Phe1541Leu	Heterozygous	Maternal	VUS
																													CA7269166	NC_000014.9:g.74508933G>T	LTBP2	NM_000428.3:c.3423C>A	NP_000419.1:p.Asp1141Glu	Heterozygous	Unknown	VUS
																													CA10071219	NC_000021.9:g.46112002G>A	COL6A2	NM_001849.4:c.139G>A	NP_001840.3:p.Val47Met	Heterozygous	Not maternal	VUS
15365495CSER	Negative	Negative	Negative																	N		Beckwith-Wiedemann syndrome (BWS) and other congenital overgrowth disorders, Vascular skin disorders	Male	2 to <5	4	3		Multigene panel test
15376023CSER	Negative	Negative	Negative					N														Pigmentary skin disorders	Male	0 to <1	4	4	2	Exome/genome	CA120939	NC_000023.11:g.154535277T>C	G6PD	NM_001360016.2:c.376A>G	NP_001346945.1:p.Asn126Asp	Homozygous	Unknown	P
																													CA090913	NC_000023.11:g.154536002C>T	G6PD	NM_001360016.2:c.202G>A	NP_001346945.1:p.Val68Met	Homozygous	Unknown	P
15388329CSER	Negative	Negative	Negative													N						Ehlers Danlos syndromes, Skeletal dysplasia	Female	13 to <18	3	3	2	Exome/genome
15399800CSER	Inconclusive	Negative	Negative							IV, IM	N									IV, IM	N	Hearing loss, Neurodevelopmental disorders	Female	8 to <13	4	4	3	Multigene panel test	CA411703011	NC_000022.11:g.41172578A>T	EP300	NM_001429.4:c.4532A>T	NP_001420.2:p.(Asn1511Ile)	Heterozygous	Unknown	VUS
15402902CSER	Negative	Negative	Negative							N												Neurodevelopmental disorders	Female	2 to <5	2	2	3	Multigene panel test
15420762CSER	Inconclusive	Inconclusive	Inconclusive					IP, IZ, IM		IP, IZ, IM												Neurodevelopmental disorders	Female	8 to <13	3	3	5	Exome/genome	CA123146	NC_000015.10:g.89325639G>A	POLG	NM_002693.3:c.1760C>T	NP_002684.1:p.(Pro587Leu)	Heterozygous	Unknown	P
																													CA123142	NC_000015.10:g.89330184G>A	POLG	NM_002693.3:c.752C>T	NP_002684.1:p.(Thr251Ile)	Heterozygous	Unknown	P
																													CA9763599	NC_000020.11:g.10412557_10412567del	MKKS	NM_170784.3:c.950_960del	NP_740754.1:p.(Gly317AspfsTer6)	Heterozygous	Unknown	LP
15421468CSER	Negative	Negative	Negative					N								N						Craniosynostosis, Ophthomological disorders, Skeletal dysplasia	Female	8 to <13	5	5		Exome/genome
15439547CSER	Negative	Negative	Negative			N																Genetic epilepsy syndromes, Neurodevelopmental disorders	Female	8 to <13	3	3	3	Multigene panel test
15453052CSER	Inconclusive	Inconclusive	Inconclusive					IV		IV		IV								IV		Beckwith-Wiedemann syndrome (BWS) and other congenital overgrowth disorders, Neurodevelopmental disorders	Male	2 to <5	3	4	5	Exome/genome	CA2497030193	NC_000006.12:g.43007031_43007032delinsTT	PPP2R5D	NM_006245.4:c.443_444delinsTT	NP_006236.1:p.(Gly148Val)	Heterozygous	Unknown	VUS
15478287CSER	Inconclusive	Inconclusive	Inconclusive					IV	IV, IM	IV	IV, IM											Neurodevelopmental disorders, Paediatric disorders	Female	1 to <2	1	2	3	No genetic test	CA10433454	NC_000023.11:g.64920233T>G	ZC4H2	NM_018684.4:c.246A>C	NP_061154.1:p.(Gln82His)	Heterozygous	Maternal	VUS
15481100CSER	Inconclusive	Inconclusive	Inconclusive			IV		N		IV												Genetic epilepsy syndromes, Neurodevelopmental disorders	Female	5 to <8	3	4	2	Exome/genome	CA3939257	NC_000006.12:g.101622038A>G	GRIK2	NM_021956.5:c.205A>G	NP_068775.1:p.(Thr69Ala)	Heterozygous	Unknown	VUS
15482162CSER	Inconclusive	Inconclusive	Inconclusive							IV										IV		Intellectual disability, IUGR and IGF abnormalities, Neurodevelopmental disorders, Ophthomological disorders	Male	1 to <2	2	5		Exome/genome	CA331015444	NC_000023.11:g.71573682A>G	OGT	NM_181672.3:c.3029A>G	NP_858058.1:p.(Lys1010Arg)	Homozygous	Unknown	VUS
15482481CSER	Inconclusive	Inconclusive	Inconclusive							IV												Neurodevelopmental disorders	Male	2 to <5	2	4	4	Exome/genome	CA350892546	NC_000002.12:g.229787572G>T	TRIP12	NM_001348323.3:c.4928C>A	NP_001335252.1:p.(Thr1643Asn)	Heterozygous	Paternal	VUS
																													CA359216788	NC_000005.10:g.14297214G>A	TRIO	NM_007118.4:c.1319G>A	NP_009049.2:p.(Arg440Gln)	Heterozygous	Maternal	VUS
15496966CSER	Inconclusive	Negative	Negative					IZ, IM		IZ						IZ						Neurodevelopmental disorders, Skeletal dysplasia	Male	5 to <8	3	4	2	Exome/genome	CA224368	NC_000013.11:g.31269278G>A	B3GLCT	NM_194318.4:c.660+1G>A	NP_919299.3:n.660+1G>A	Heterozygous	Unknown	P
15504779CSER	Inconclusive	Inconclusive	Inconclusive							IV												Neurodevelopmental disorders	Male	2 to <5	3	4	5	Single gene test	CA377484996	NC_000010.11:g.87957970G>A	PTEN	NM_000314.8:c.752G>A	NP_000305.3:p.(Gly251Asp)	Heterozygous	Unknown	VUS
15509006CSER	Negative	Negative	Negative			N				N												Intellectual disability, Neurodevelopmental disorders	Female	8 to <13	4	4	2	Multigene panel test
15533278CSER	Negative	Negative	Negative							N												Neurodevelopmental disorders	Male	2 to <5	4	3		Exome/genome
15533528CSER	Inconclusive	Inconclusive	Inconclusive							IV										IV, IM		Intellectual disability, Neurodevelopmental disorders, Ophthomological disorders	Male	5 to <8	2	2		Exome/genome	CA2207110	NC_000002.12:g.240718051G>A	KIF1A	NM_001244008.2:c.5332C>T	NP_001230937.1:p.(Arg1778Trp)	Heterozygous	Not maternal	VUS
																													CA410781758	NC_000022.11:g.20997295C>G	LZTR1	NM_006767.4:c.2470C>G	NP_006758.2:p.(Leu824Val)	Heterozygous	Maternal	VUS
																													CA412994593	NC_000023.11:g.41559838G>A	CASK	NM_001367721.1:c.1678C>T	NP_001354650.1:p.(Arg560Trp)	Homozygous	Maternal	VUS
15539567CSER	Inconclusive	Inconclusive	Inconclusive			IV		N		IV										IV		Genetic epilepsy syndromes, Intellectual disability, Neurodevelopmental disorders, Ophthomological disorders	Male	8 to <13	4	5		Exome/genome	CA398477339	NC_000017.11:g.29254249T>A	CRYBA1	NM_005208.5:c.548T>A	NP_005199.2:p.(Leu183Ter)	Heterozygous	Not maternal	VUS
																													CA406121202	NC_000019.10:g.42294087C>T	CIC	NM_001386298.1:c.6920C>T	NP_001373227.1:p.(Thr2307Met)	Heterozygous	Maternal	VUS
15544293CSER	Negative	Negative	Negative					N														Neurodevelopmental disorders	Male	8 to <13	1	3	2	No genetic test
15549268CSER	Inconclusive	Inconclusive	Inconclusive							IV, IZ, IM										N		Neurodevelopmental disorders	Male	8 to <13	2	2		Exome/genome	CA358842	NC_000005.10:g.83104944del	XRCC4	NM_003401.5:c.25del	NP_003392.1:p.(His9ThrfsTer8)	Heterozygous	Unknown	LP
																													CA3577322	NC_000005.10:g.177211208C>T	NSD1	NM_022455.5:c.2809C>T	NP_071900.2:p.(Arg937Trp)	Heterozygous	Unknown	VUS
15600677CSER	Inconclusive	Probable Positive	Probable Positive			IV, IZ	PP			IV, IZ	PP											Intellectual disability, Neurodevelopmental disorders	Female	2 to <5	5	5	5	Exome/genome	CA352796997	NC_000003.12:g.49532705C>A	DAG1	NM_004393.6:c.2194C>A	NP_004384.5:p.(Pro732Thr)	Heterozygous	Unknown	VUS
																													CA384319911	NC_000012.12:g.23543309C>T	SOX5	NM_006940.6:c.1673G>A	NP_008871.3:p.(Arg558His)	Heterozygous	De novo	LP
15614181CSER	Inconclusive	Negative	Negative									IZ, IM	N									Paediatric disorders	Female	0 to <1	2	3	4	Exome/genome	CA145458	NC_000011.10:g.6617154C>G	TPP1	NM_000391.4:c.509-1G>C	NP_000382.3:n.509-1G>C	Heterozygous	Unknown	P
15630167CSER	Negative	Negative	Negative					N								N						Skeletal dysplasia, Vascular skin disorders	Female	2 to <5	4	5		Single gene test
15640652CSER	Inconclusive	Inconclusive	Inconclusive													IM						Skeletal dysplasia	Female	13 to <18	3	3	4	Exome/genome	CA116865	NC_000002.12:g.218882368C>A	WNT10A	NM_025216.3:c.321C>A	NP_079492.2:p.(Cys107Ter)	Heterozygous	Not maternal	P
15655523CSER	Inconclusive	Inconclusive	Inconclusive							IV, IM												Neurodevelopmental disorders	Male	2 to <5	2	2	3	Exome/genome	CA360423978	NC_000005.10:g.88752006A>C	MEF2C	NM_002397.5:c.440T>G	NP_002388.2:p.(Ile147Ser)	Heterozygous	Unknown	VUS
15672958CSER	Negative	Negative	Negative					N		N												Neurodevelopmental disorders	Male	5 to <8	3	3	2	Exome/genome
15674693CSER	Negative	Negative	Negative																	N		Hearing loss	Male	8 to <13	4	4		Multigene panel test
15717282CSER	Negative	Negative	Negative			N				N												Neurodevelopmental disorders	Female	5 to <8	4	3	4	Multigene panel test
15730667CSER	Inconclusive	Inconclusive	Inconclusive					IV												IV		Hearing loss, Skeletal dysplasia	Male	8 to <13	6	6		Multigene panel test	CA6547299	NC_000012.12:g.49041456C>T	KMT2D	NM_003482.4:c.6314G>A	NP_003473.3:p.(Arg2105His)	Heterozygous	Unknown	VUS
15732859CSER	Negative	Negative	Negative							N												Neurodevelopmental disorders	Male	8 to <13	2	2	1	Multigene panel test
15736835CSER	Inconclusive	Inconclusive	Negative					N		IV												Neurodevelopmental disorders	Male	5 to <8					CA378939447	NC_000011.10:g.694851A>C	DEAF1	NM_021008.4:c.197T>G	NP_066288.2:p.(Val66Gly)	Heterozygous	Paternal	VUS
15762386CSER	Inconclusive	Probable Positive	Probable Positive							IP, IV, IZ	PP									IP, IZ	IP, IZ	Neurodevelopmental disorders, Severe microcephaly	Male	1 to <2	5	4	6	Exome/genome	CA348990791	NC_000002.12:g.162268135A>G	IFIH1	NM_022168.4:c.2759T>C	NP_071451.2:p.(Ile920Thr)	Heterozygous	Maternal	VUS
																													CA118960	NC_000005.10:g.119452621G>A	HSD17B4	NM_000414.4:c.46G>A	NP_000405.1:p.(Gly16Ser)	Heterozygous	Unknown	LP
																													CA7811624	NC_000016.10:g.1495402G>A	TELO2	NM_016111.4:c.392G>A	NP_057195.2:p.(Gly131Asp)	Heterozygous	Paternal	LP
																													CA7811938	NC_000016.10:g.1500444G>T	TELO2	NM_016111.4:c.1100G>T	NP_057195.2:p.(Cys367Phe)	Heterozygous	Maternal	LP
																													CA414268532	NC_000023.11:g.123636130T>C	THOC2	NM_001081550.2:c.1967A>G	NP_001075019.1:p.(Asp656Gly)	Homozygous	Maternal	VUS
15770531CSER	Negative	Negative	Negative			N				N												Genetic epilepsy syndromes, Intellectual disability	Male	8 to <13	3	3	2	Multigene panel test
15814015CSER	Inconclusive	Inconclusive	Inconclusive							IV												Neurodevelopmental disorders	Female	2 to <5	2	2	2	Exome/genome	CA375059437	NC_000009.12:g.128691964A>T	SET	NM_003011.4:c.238A>T	NP_003002.2:p.(Asn80Tyr)	Heterozygous	Unknown	VUS
																													CA120939	NC_000023.11:g.154535277T>C	G6PD	NM_001360016.2:c.376A>G	NP_001346945.1:p.(Asn126Asp)	Heterozygous	Unknown	P
																													CA090913	NC_000023.11:g.154536002C>T	G6PD	NM_001360016.2:c.202G>A	NP_001346945.1:p.(Val68Met)	Heterozygous	Unknown	P
15822357CSER	Inconclusive	Inconclusive	Inconclusive			IV				IV		IV										Neurodevelopmental disorders	Male	8 to <13	3	3	6	Exome/genome	CA4435083	NC_000007.14:g.107932289C>G	LAMB1	NM_002291.3:c.4277G>C	NP_002282.2:p.(Gly1426Ala)	Homozygous	Maternal and Paternal	VUS
																													CA276129	NC_000007.14:g.143321432C>G	CLCN1	NM_000083.3:c.501C>G	NP_000074.3:p.(Phe167Leu)	Homozygous	Maternal and Paternal	VUS
																													CA323225052	NC_000022.11:g.30607341C>T	TCN2	NM_000355.4:c.10C>T	NP_000346.2:p.(Leu4Phe)	Homozygous	Maternal and Paternal	VUS
15823767CSER	Negative	Negative	Negative							N		N										Neurodevelopmental disorders, Neuromuscular disorders	Male	2 to <5	4	4		Exome/genome
15830715CSER	Inconclusive	Negative	Negative			IV				IV												Hydrocephalus, Neurodevelopmental disorders	Male	13 to <18					CA368012299	NC_000007.14:g.80203735C>G	GNAI1	NM_002069.6:c.493C>G	NP_002060.4:p.(Pro165Ala)	Heterozygous	Paternal	VUS
																													CA4578738	NC_000007.14:g.152151000C>T	KMT2C	NM_170606.3:c.12674G>A	NP_733751.2:p.(Arg4225Gln)	Heterozygous	Paternal	VUS
15834657CSER	Negative	Negative	Negative					N		N												Neurodevelopmental disorders	Male	2 to <5	4	3		Multigene panel test
15837604CSER	Negative	Negative	Negative			N																IUGR and IGF abnormalities, Neurodevelopmental disorders, Ophthomological disorders	Male	0 to <1	3	4	3	Exome/genome
15845035CSER	Inconclusive	Inconclusive	Inconclusive					IV, IM		IV, IM												Intellectual disability, Paediatric disorders	Male	8 to <13	4	4	1	Exome/genome	CA348708419	NC_000002.12:g.144398807T>C	ZEB2	NM_014795.4:c.2380A>G	NP_055610.1:p.(Lys794Glu)	Heterozygous	Unknown	VUS
15846862CSER	Inconclusive	Inconclusive	Inconclusive			IZ				IZ												Cerebellar hypoplasia, Intellectual disability, Neurodevelopmental disorders, Ophthomological disorders	Female	0 to <1	5	4	4	Multigene panel test	CA8440265	NC_000017.11:g.19347784C>T	B9D1	NM_015681.6:c.341G>A	NP_056496.1:p.(Arg114Gln)	Heterozygous	Unknown	LP
15872576CSER	Inconclusive	Inconclusive	Inconclusive					IV		IV												Neurodevelopmental disorders	Male	8 to <13	3	3	3	Exome/genome	CA413526885	NC_000023.11:g.71132505C>T	MED12	NM_005120.3:c.4382C>T	NP_005111.2:p.(Ser1461Leu)	Hemizygous	Maternal	VUS
15876636CSER	Inconclusive	Probable Positive	Probable Positive					IV	PP											IV	PP	Hearing loss	Male	5 to <8	5	5	6	Multigene panel test	CA351113735	NC_000002.12:g.222297157C>A	PAX3	NM_181458.4:c.142G>T	NP_852123.1:p.(Gly48Cys)	Heterozygous	Unknown	LP
15903109CSER	Inconclusive	Negative	Negative							IV												Neurodevelopmental disorders	Male	2 to <5	4	4		Exome/genome	CA367371424	NC_000007.14:g.44226540T>C	CAMK2B	NM_001220.5:c.1573A>G	NP_001211.3:p.(Ile525Val)	Heterozygous	Maternal	VUS
15907014CSER	Negative	Negative	Negative					N								N						Fetal anomalies, Skeletal dysplasia	Female	0 to <1	3	3	2	Multigene panel test
15908137CSER	Negative	Negative	Negative					N		N										N		Hearing loss, Neurodevelopmental disorders	Female	2 to <5	4	4	3	Exome/genome
15911617CSER	Inconclusive	Inconclusive	Inconclusive			IV, IM		IV, IM		IV, IM		IV, IM										Neurodevelopmental disorders, Ophthomological disorders, Paediatric disorders	Male	2 to <5	4	4	2	Exome/genome	CA400250741	NC_000017.11:g.50595062G>T	CACNA1G	NM_018896.5:c.2979+1G>T	NP_061496.2:n.2979+1G>T	Heterozygous	Maternal	VUS
15936906CSER	Inconclusive	Negative	Negative							IV, IM	N									IV, IM	N	Growth failure in early childhood, Neurodevelopmental disorders	Male	8 to <13	3	4		Multigene panel test	CA9233093	NC_000019.10:g.12867645C>A	MAST1	NM_014975.3:c.2311C>A	NP_055790.1:p.(Pro771Thr)	Heterozygous	Maternal	VUS
15945282CSER	Negative	Negative	Negative					N														Paediatric disorders	Male	0 to <1	1	2	1	No genetic test
15949768CSER	Inconclusive	Inconclusive	Inconclusive					IV, IM		IV, IM										IV, IM		Neurodevelopmental disorders, Paediatric disorders	Female	1 to <2	1	2	4	No genetic test	CA529462436	NC_000001.11:g.223004810del	DISP1	NM_001377229.1:c.3413del	NP_001364158.1:p.(Gly1138ValfsTer?)	Heterozygous	Maternal	VUS
																													CA113795	NC_000006.12:g.26092913G>A	HFE	NM_000410.4:c.845G>A	NP_000401.1:p.(Cys282Tyr)	Homozygous	Unknown	P
15962247CSER	Negative	Negative	Negative							N						N						Intellectual disability, Neurodevelopmental disorders, Skeletal dysplasia	Male	13 to <18	3	3		Exome/genome
15973950CSER	Negative	Negative	Negative													N						Skeletal dysplasia	Male	5 to <8	4	2		Exome/genome
15981587CSER	Inconclusive	Negative	Negative							IV, IM	N											Neurodevelopmental disorders	Female	1 to <2	4	3		Exome/genome	CA5257827	NC_000009.12:g.128219247C>T	DNM1	NM_004408.4:c.584C>T	NP_004399.2:p.(Pro195Leu)	Heterozygous	Maternal	VUS
15988083CSER	Negative	Negative	Negative			N		N														Genetic epilepsy syndromes, Hydrocephalus, Neurodevelopmental disorders	Female	2 to <5	4	4	4	Exome/genome
15995953CSER	Inconclusive	Inconclusive	Inconclusive					IV, IZ												N		Ectodermal dysplasia, Intestinal failure	Male	2 to <5					CA2113987	NC_000002.12:g.218890259A>G	WNT10A	NM_025216.3:c.652A>G	NP_079492.2:p.(Met218Val)	Heterozygous	Unknown	VUS
